# Supplementary material for: The Impact of Soil pH on Heavy Metals Uptake and Photosynthesis Efficiency in Melissa officinalis, Taraxacum officinalis, Ocimum basilicum
Source: Molecules. 2022 Jul 22;27(15):4671. doi: 10.3390/molecules27154671 (PMC9331646; doi:10.3390/molecules27154671)
Supplement: Supplementary file 1 [file molecules-27-04671-s001.zip]

Archive with 1 entries (1 files):
- molecules-1752557-supplementary.pdf
